# Supplementary material for: A High-Continuity Genome Assembly of Chinese Flowering Cabbage (Brassica rapa var. parachinensis) Provides New Insights into Brassica Genome Structure Evolution
Source: Plants (Basel). 2023 Jun 29;12(13):2498. doi: 10.3390/plants12132498 (PMC10347079; doi:10.3390/plants12132498)
Supplement: Supplementary file 1 [file plants-12-02498-s001.zip]

Archive with 1 entries (1 files):
- plants-2326680-supplementary.pdf
